# Supplementary material for: DcH3.3 and DcNAC1 Regulate the Expression of UGT73A93 Involved in the Changes in Flower Colour and Fungal Resistance in Carnation
Source: Plant Biotechnol J. 2026 Apr 25;24(8):4863–77. doi: 10.1111/pbi.70674 (PMC13387883; doi:10.1111/pbi.70674)
Supplement: Supplementary file 2 — Table S1: Primers used in this study. The underlines represent the homologous arms or restriction sites. Table S2: Sequence accession numbers used in the phylogenetic. Table S3: Calibration curves of four flavonol glycosides. Table S4: The promoter sequence data for dual‐LUC transient expression assay. Table S5: Antioxidant activity of total flavonoids in different parts of T3 generation transgenic tobacco. [file PBI-24-4863-s002.xlsx]

## Sheet: Table S1
Table S1 Primers used in this study. The underlines represent the homologous arms or restriction sites.
Primer name	Forward primer sequence (5'–3')	Reverse primer sequence (5'–3')
Gene cloning
UGT73A93	AACAACATTACAACATGGGCA	TGTACTAGGAAAACGGCTAATTAA
histone H3.3	GCCATGGAGGCCAGTGAATTATGGCTCGTACGAAGCAAACAGCTC	CAGCTCGAGCTCGATGGATCTTAAGCTCTTTCTCCACGAATGCGACG
ribosomal protein L7-2	GCCATGGAGGCCAGTGAATTATGGTTGGAGAGGTTACCAAGGCAG	CAGCTCGAGCTCGATGGATCTTAGATTAGCTCCTTGACACTCTTCAGGTTAG
F-box	GCCATGGAGGCCAGTGAATTATGTTGTTCTTCTTAGTAACGGGAACCGTG	CAGCTCGAGCTCGATGGATCTTACTCCAAAGTTTCCCTGGGCCATAATC
cullin-1	GCCATGGAGGCCAGTGAATTATGAATGATCGCAAGGTCATAGAGCTAGAG	CAGCTCGAGCTCGATGGATCTCAAGCCAAGTATCGGAACAGCTGAG
lon protease 2	GCCATGGAGGCCAGTGAATTATGGCATTCCCACAATTGCTGCCATC	CAGCTCGAGCTCGATGGATCTCAAGTCGACGAAGATGATGATGAAGAAGAAG
DcUbq2	GCCATGGAGGCCAGTGAATTATGCAAATCTTCGTTAAGACCCTCACAGG	CAGCTCGAGCTCGATGGATCTTAACACCCACCACGAAGACGGAG
DcNAC1	GCCATGGAGGCCAGTGAATTATGATGAGTAGCCTGAGCATG	CAGCTCGAGCTCGATGGATCTTAAAAAGGGGACCACAAAGA
RT-qPCR
UGT73A93	GGAGCGTAGCCAGCCTAATTG	GCCTGTAAAGCCGTTCAACCT
DcGAPDH	CAGTGGGCACACGGAAAGC	TTGGCATCGTTGAGGGTCT
NtGAPDH	GGTGTCCACAGACTTCGTGG	GACTCCTCACAGCAGCACCA
DcDFR	GCAGAGCAAGCAGCGTGGAA	GCGGTAATGAGGCTAGGAGGCATA
DcF3’H	GCCGACCCGTTAGAGTTT	TCAGCCCAGCACAAATCC
DcFLS	AACTACTACCCGCCTTGTCCTC	CATCGTACCAACGTCCGTCTCTAG
DicGT5	ACAACCTCGTAGAGTCCAT	CTCGTCCTAAGCACAATCC
DcGAPDH	CAGTGGGCACACGGAAAGC	TTGGCATCGTTGAGGGTCT
Promoter
DcGT4	AATAAATGATTGGAATGGAACA	TCTCCAAGTTCATGGGGAC
Yeast one hybrid(Y1H)
pAbAi-DcGT4	TTGAATTCGAGCTCGGTACCGAGATTAATTATCATACGTTCGATATTATGTTGTTTGCAGG	TACAGAGCACATGCCTCGAGGTTGTAATGTTGTTTATTGTTTGTGTATATTTATGATGCTT
PGADT7- DcH3.3	GCCATGGAGGCCAGTGAATTATGGCTCGTACGAAGCAAACAGCTC	CAGCTCGAGCTCGATGGATCTTAAGCTCTTTCTCCACGAATGCGACG
PGADT7- DcRBL7	GCCATGGAGGCCAGTGAATTATGGTTGGAGAGGTTACCAAGGCAG	CAGCTCGAGCTCGATGGATCTTAGATTAGCTCCTTGACACTCTTCAGGTTAG
PGADT7- DcFB	GCCATGGAGGCCAGTGAATTATGTTGTTCTTCTTAGTAACGGGAACCGTG	CAGCTCGAGCTCGATGGATCTTACTCCAAAGTTTCCCTGGGCCATAATC
PGADT7-DcCUL1	GCCATGGAGGCCAGTGAATTATGAATGATCGCAAGGTCATAGAGCTAGAG	CAGCTCGAGCTCGATGGATCTCAAGCCAAGTATCGGAACAGCTGAG
PGADT7- DcLON2	GCCATGGAGGCCAGTGAATTATGGCATTCCCACAATTGCTGCCATC	CAGCTCGAGCTCGATGGATCTCAAGTCGACGAAGATGATGATGAAGAAGAAG
PGADT7- DcUbq2	GCCATGGAGGCCAGTGAATTATGCAAATCTTCGTTAAGACCCTCACAGG	CAGCTCGAGCTCGATGGATCTTAACACCCACCACGAAGACGGAG
PGADT7- DcNAC1	GCCATGGAGGCCAGTGAATTCATGATGAGTAGCCTGAGCATGGTGG	CAGCTCGAGCTCGATGGATCCTTAAAAAGGGGACCACAAAGAGGGCTG
Dual luciferase assay
pGreenII0800-LUC-GT4pro	CGAGGTCGACGGTATCGATAGAGATTAATTATCATACGTTCGATATTATGTTGTTTGCAGG	GCGTCTTCCATGGTCCCCCGGTTGTAATGTTGTTTATTGTTTGTGTATATTTATGATGCTT
pGreenII-62-SK-DcNAC	GGAGAGGACAGCCCACCACCATGATGAGTAGCCTGAGCATGGTGG	AGAGACTGGTGATTTCAGCGTTAAAAAGGGGACCACAAAGAGGGCTG
pGreenII-62-SK-DcLON2	CAGTTTTCGCAGCATCTAACGAGCTCTTCGCACCATGGCATTCCCACAATTGCTGCCATC	CAGTTTTCGCAGCATCTAACGAGCTCTTCGAGCGTCAAGTCGACGAAGATGATGATGAAGAAGAAG
pGreenII-62-SK-DcUbq2	CAGTTTTCGCAGCATCTAACGAGCTCTTCGCACCATGCAAATCTTCGTTAAGACCCTCACAGG	CAGTTTTCGCAGCATCTAACGAGCTCTTCGAGCGTTAACACCCACCACGAAGACGGAG
pGreenII-62-SK-DcH3.3	CAGTTTTCGCAGCATCTAACGAGCTCTTCGCACCATGGCTCGTACGAAGCAAACAGCTC	CAGTTTTCGCAGCATCTAACGAGCTCTTCGAGCGTTAAGCTCTTTCTCCACGAATGCGACG
pGreenII-62-SK-DcRBL7	CAGTTTTCGCAGCATCTAACGAGCTCTTCGCACCATGGTTGGAGAGGTTACCAAGGCAG	CAGTTTTCGCAGCATCTAACGAGCTCTTCGAGCGTTAGATTAGCTCCTTGACACTCTTCAGGTTAG
Construction of subcellular localized overexpression vector	CAGTCACCTGCAAAACAACATGGGCAGTGAACATCAACA	CAGTCACCTGCAAAATACAAGCTTTGTAATTCCTTAGTT
Hyg	GAGCATATACGCCCGGAGTC	CAAGACCTGCCTGAAACCGA
Yeast two hybrid(Y2H)
pGBKT7-DcLON2	CATATGGCCATGGAGGCCGAATTCATGGCATTCCCACAATTGCTG	CGGCCGCTGCAGGTCGACGGATCCTCAAGTCGACGAAGATGATGATGAAGAAGAAG

## Sheet: Table S2
Table S2 Sequence accession numbers used in the phylogenetic analysis.
Protein name	GenBank accseeion number	Species
DcGT4+A3:A21	OR513509	Dianthus caryophyllus
SoGT	KAK9677679.1	Saponaria officinalis
PaGT	6LZX_A	Phytolacca americana
CgGT	KAJ8434041.1	Carnegiea gigantea
CqGT	XP_021753346.1	Chenopodium quinoa
BsGT	KAL2926575.1	Bienertia sinuspersici
BvGT	XP_057247682.1	Beta vulgaris subsp. vulgaris
AtGT	XP_057546337.1	Amaranthus tricolor
RvGT	XP_058191359.1	Rhododendron vialii
NgGT	GMH02870.1	Nepenthes gracilis
AhGT	AHV78225.1	Amaranthus hypochondriacus
AeGT	XP_057465240.1	Actinidia eriantha
VdGT	KAH7833180.1	Vaccinium darrowii
RmGT	KAI8532773.1	Rhododendron molle
CsGT	XP_028053269.1	Camellia sinensis
TcGT	EOX98312.1	Theobroma cacao
CfGT	XP_059651072.1	Cornus florida
ErGT	KAK2991547.1	Escallonia rubra
DsGT	KAK3195839.1	Dipteronia sinensis

## Sheet: Table S3
Table S3 Calibration curves of four flavonol glycosides
Compounds	Regression equation*	Liner range (g/L)	Correlation coefficient (R2)
Kaempferol 3-O-sophoroside	y=7527x-146	0.0625-2	0.9991
Kaempferol-3-O-rutinoside	y=12374x+134.69	0.0625-2	0.9998
Kaempferol-3-O-glucoside	y=15639x+399.39	0.0625-2	0.9917
Kaempferol-3-O-sophorobiose-7-O-glucoside	y=11876x-545.64	0.0625-2	0.9993
* Calibration curves: y is the area of the characteristic absorption peak; x is the concentration of an authentic calibration in extract solution.

## Sheet: Table S4
Table S4 The promoter sequence data for dual-LUC transient expression assay.
Gene name	Promter sequences (5'–3')
UGT73A93	GAGATTAATTATCATACGTTCGATATTATGTTGTTTGCAGGCTATCATGCACGCTCGGGGGGTTTACCCAGTGCGCACCTAAGGTAGCGGCTGCGGGTTCTCCACGTTATCCAAAAACAACAAAAAAAAAAAAAAAAAAAAAAAAGGTGTCAAAATGACGTCAAAATTTGTTGAAATGCACATATATTTTACATTTAAAATGAATTATCAAAGAATAGTTTATTCTTGGATGAAAATTAT ATTGACATTAATATTTTTCAAGGATTGATATTTTGAATATAAAGGACGCGTACACAAATTGTTGACATTTTCCATGCCCTTTCAAAAAAGCAAAAAATTGGTAACCCTTCTTTGGGAACCATCCTATACAACAACACCACAAATTTTCGGTAAGACCG…

## Sheet: Table S5
Table S5 Antioxidant activity of total flavonoids in different parts of T3 generation transgenic tobacco
Tissue	Name	DPPH (IC50 μg /mL)	ABTS (IC50 μg/mL)
Stems	WT	167.17±5.43a	116.3±32.04a
	EV	120.7±0.78b	112.63±2.48a
	UGT73A93	3.23±1.15c	53.34±1.41b
Leaves	WT	167.8±9.11a	64.9±1.78a
	EV	145.9±4.71b	58.15±0.29a
	UGT73A93	98.18±0.5c	49.4±0.4b
Flowers	WT	29.9±3.26a	32.18±1.54a
	EV	29.43±3.11a	31.42±1.97a
	UGT73A93	1.04±0.24b	23±2.02b
